# Supplementary material for: Heterologous Expression, Engineering and Characterization of a Novel Laccase of Agrocybe pediades with Promising Properties as Biocatalyst
Source: J Fungi (Basel). 2021 May 4;7(5):359. doi: 10.3390/jof7050359 (PMC8147764; doi:10.3390/jof7050359)
Supplement: Supplementary file 1 [file jof-07-00359-s001.zip]

Archive with 1 entries (1 files):
- jof-1182368-supplementary.pdf
